# Supplementary material for: Cfap91-Dependent Stability of the RS2 and RS3 Base Proteins and Adjacent Inner Dynein Arms in Tetrahymena Cilia
Source: Cells. 2022 Dec 14;11(24):4048. doi: 10.3390/cells11244048 (PMC9776847; doi:10.3390/cells11244048)
Supplement: Supplementary file 1 [file cells-11-04048-s001.zip]

Archive with 3 entries (3 files):
- cells-2019672 Supplementary Materials 2.pdf
- Movie S1. WT.avi
- Movie S2. CFAP91-KO.avi
